# Supplementary material for: Stacking in Layered Covalent Organic Frameworks: A Computational Approach and PXRD Reference Guide
Source: Int J Mol Sci. 2025 Sep 21;26(18):9222. doi: 10.3390/ijms26189222 (PMC12471266; doi:10.3390/ijms26189222)
Supplement: Supplementary file 1 [file ijms-26-09222-s001.zip]

Archive with 1 entries (1 files):
- ijms-3847961-supplementary.pdf
